# Supplementary material for: Co-Encapsulation of Methylene Blue and PARP-Inhibitor into Poly(Lactic-Co-Glycolic Acid) Nanoparticles for Enhanced PDT of Cancer
Source: Nanomaterials (Basel). 2021 Jun 8;11(6):1514. doi: 10.3390/nano11061514 (PMC8227603; doi:10.3390/nano11061514)
Supplement: Supplementary file 1 [file nanomaterials-11-01514-s001.zip]

Archive with 1 entries (1 files):
- nanomaterials-1139628-supplementary.pdf
